# Supplementary material for: Genetic diversity, distribution, and structure of Bemisia tabaci whitefly species in potential invasion and hybridization regions of East Africa
Source: PLoS One. 2023 May 25;18(5):e0285967. doi: 10.1371/journal.pone.0285967 (PMC10212157; doi:10.1371/journal.pone.0285967)
Supplement: S1 Table — Host plants and location of sampled adult B. tabaci and evidence of disease on cassava in A) Tanzania and B) Uganda. (ZIP) [file pone.0285967.s006.zip]

Archive with 2 entries (2 files):
- Supp. Table 1A.docx
- Supp. Table 1B.docx
